# Supplementary material for: Basal Cell Carcinoma in Patients over 80 Years Presenting for Surgical Excision: Clinical Characteristics and Surgical Outcomes
Source: Curr Oncol. 2025 Feb 21;32(3):120. doi: 10.3390/curroncol32030120 (PMC11940936; doi:10.3390/curroncol32030120)
Supplement: Supplementary file 1 [file curroncol-32-00120-s001.zip]

Archive with 1 entries (1 files):
- curroncol-3434629-supplementary.pdf
